# Supplementary material for: Experimental determination of the force of malaria infection reveals a non-linear relationship to mosquito sporozoite loads
Source: PLoS Pathog. 2020 May 26;16(5):e1008181. doi: 10.1371/journal.ppat.1008181 (PMC7295235; doi:10.1371/journal.ppat.1008181)
Supplement: S1 Table — (XLSX) [file ppat.1008181.s006.xlsx]

## Sheet: Supplemental Table
ID	Probe time (s)	Probe Location	Bloodmeal	Salivary Gland Load	Malaria Infection
SMFE-1/CA-4	ND	Ear	0	2951	0
SMFE-1/CA-5	ND	Ear	0	17	0
SMFE-1/CB-1	ND	Ear	1	168	1
SMFE-1/CB-2	ND	Ear	0	19059	0
SMFE-1/CB-3	ND	Ear	0	1176	0
SMFE-1/CB-4	ND	Ear	1	80942	1
SMFE-1/CB-5	ND	Ear	1	76525	1
SMFE-2/CA-1	72	Ear	1	4562	0
SMFE-2/CA-2	53	Ear	0	612	0
SMFE-2/CA-3	341	Ear	1	468	0
SMFE-2/CA-4	1248	Ear	0	11099	1
SMFE-2/CA-5	620	Ear	0	164	0
SMFE-2/CB-1	882	Ear	0	7	0
SMFE-2/CB-2	271	Ear	0	2515	0
SMFE-2/CB-3	1380	Ear	0	98	0
SMFE-2/CB-4	350	Ear	1	15734	0
SMFE-2/CB-5	720	Ear	0	54131	1
SMFE-2/CC-1	485	Ear	0	30190	1
SMFE-2/CC-2	335	Ear	0	21365	0
SMFE-2/CC-3	499	Ear	1	4578	1
SMFE-2/CC-4	492	Ear	1	22640	0
SMFE-2/CC-5	247	Ear	1	433	0
SMFE-2/CD-2	30	Ear	1	407	1
SMFE-2/CD-4	43	Ear	0	129	1
SMFE-2/CD-5	284	Ear	0	5215	0
SMFE-3/CE-1	518	Ear	1	40	0
SMFE-3/CE-2	406	Ear	1	4336	0
SMFE-3/CE-3	1339	Ear	1	249	0
SMFE-3/CE-4	130	Ear	1	49768	0
SMFE-3/CE-5	2059	Ear	0	106	0
SMFE-3/CF-1	638	Ear	1	4568	1
SMFE-3/CF-2	180	Ear	1	519	0
SMFE-3/CF-3	385	Ear	1	1326	0
SMFE-3/CF-4	1393	Ear	0	3851	0
SMFE-3/CF-5	258	Ear	1	9380	0
SMFE-4/CA-3	669	Ear	1	13	0
SMFE-4/CA-4	68	Ear	1	2691	1
SMFE-4/CA-5	203	Ear	1	819	0
SMFE-4/CB-2	364	Ear	1	155	0
SMFE-4/CB-3	787	Ear	1	172	0
SMFE-4/CB-4	593	Ear	1	33	0
SMFE-4/CB-5	380	Ear	0	73377	0
SMFE-4/CC-1	558	Ear	1	2571	0
SMFE-4/CC-4	2536	Ear	0	14	0
SMFE-4/CC-5	1601	Ear	0	14	0
SMFE-5/CA-1	1216	Ear	0	6464	0
SMFE-5/CA-2	403	Ear	1	7645	1
SMFE-5/CA-3	290	Ear	0	55877	0
SMFE-5/CA-4	210	Ear	1	12096	0
SMFE-5/CA-5	1001	Ear	1	49488	0
SMFE-5/CB-1	373	Ear	0	13269	0
SMFE-5/CB-2	352	Ear	1	154168	0
SMFE-5/CB-3	1326	Ear	1	33701	1
SMFE-5/CB-4	10	Ear	1	31434	1
SMFE-5/CB-5	781	Ear	0	13884	0
SMFE-5/CC-1	715	Ear	0	920	0
SMFE-5/CC-2	65	Ear	1	3303	0
SMFE-5/CC-3	84	Ear	1	38369	1
SMFE-5/CC-4	1	Ear	1	3028	0
SMFE-5/CC-5	1298	Ear	0	36257	0
SMFE-8/CA-1	10	Ear	N/A	9959	0
SMFE-8/CA-2	10	Ear	N/A	1023	0
SMFE-8/CA-3	10	Ear	N/A	1565	0
SMFE-8/CA-4	10	Ear	N/A	22056	0
SMFE-8/CA-5	10	Ear	N/A	2046	0
SMFE-8/CB-1	10	Ear	N/A	195692	0
SMFE-8/CB-2	10	Ear	N/A	378	0
SMFE-8/CB-4	10	Ear	N/A	61905	1
SMFE-8/CB-5	10	Ear	N/A	1450	0
SMFE-8/CC-1	60	Ear	N/A	30195	0
SMFE-8/CC-2	60	Ear	N/A	3270	0
SMFE-8/CC-3	60	Ear	N/A	37950	1
SMFE-8/CC-4	60	Ear	N/A	6601	0
SMFE-8/CD-1	60	Ear	N/A	103	0
SMFE-8/CD-2	60	Ear	N/A	61081	0
SMFE-8/CD-3	60	Ear	N/A	2728	0
SMFE-8/CD-4	60	Ear	N/A	589	0
SMFE-8/CD-5	60	Ear	N/A	305	0
SMFE-8/CE-1	300	Ear	N/A	45649	1
SMFE-8/CE-2	300	Ear	N/A	102024	0
SMFE-8/CE-3	300	Ear	N/A	8258	0
SMFE-8/CE-4	300	Ear	N/A	47246	0
SMFE-8/CE-5	300	Ear	N/A	34704	0
SMFE-8/CF-1	300	Ear	N/A	2972	0
SMFE-8/CF-2	300	Ear	N/A	9728	1
SMFE-8/CF-4	300	Ear	N/A	58745	0
SMFE-9/CA-1	10	Ear	N/A	5320	0
SMFE-9/CA-2	10	Ear	N/A	43064	0
SMFE-9/CA-3	10	Ear	N/A	3316	0
SMFE-9/CA-4	10	Ear	N/A	2960	0
SMFE-9/CA-5	10	Ear	N/A	125637	0
SMFE-9/CB-1	10	Ear	N/A	133444	0
SMFE-9/CB-2	10	Ear	N/A	129394	0
SMFE-9/CB-3	10	Ear	N/A	7926	0
SMFE-9/CB-4	10	Ear	N/A	16985	0
SMFE-9/CB-5	10	Ear	N/A	129614	0
SMFE-9/CC-1	60	Ear	N/A	51058	0
SMFE-9/CC-2	60	Ear	N/A	500	0
SMFE-9/CC-3	60	Ear	N/A	28666	0
SMFE-9/CC-4	60	Ear	N/A	44326	0
SMFE-9/CC-5	60	Ear	N/A	238250	1
SMFE-9/CD-1	60	Ear	N/A	354198	1
SMFE-9/CD-2	60	Ear	N/A	4304	0
SMFE-9/CD-3	60	Ear	N/A	11513	0
SMFE-9/CD-4	60	Ear	N/A	78770	0
SMFE-9/CD-5	60	Ear	N/A	68923	1
SMFE-9/CE-1	300	Ear	N/A	33108	1
SMFE-9/CE-4	300	Ear	N/A	630	0
SMFE-9/CE-5	300	Ear	N/A	14881	0
SMFE-9/CF-1	300	Ear	N/A	41853	0
SMFE-9/CF-2	300	Ear	N/A	6086	0
SMFE-9/CF-3	300	Ear	N/A	21408	1
SMFE-9/CF-4	300	Ear	N/A	74220	1
SMFE-9/CF-5	300	Ear	N/A	13703	0
SMFE-10/CA-1	10	Ear	N/A	132558	0
SMFE-10/CA-2	10	Ear	N/A	91118	1
SMFE-10/CA-3	10	Ear	N/A	55998	0
SMFE-10/CA-4	10	Ear	N/A	175527	0
SMFE-10/CA-5	10	Ear	N/A	123016	0
SMFE-10/CB-1	10	Ear	N/A	190490	0
SMFE-10/CB-2	10	Ear	N/A	95449	0
SMFE-10/CB-3	10	Ear	N/A	250785	0
SMFE-10/CB-4	10	Ear	N/A	172397	0
SMFE-10/CB-5	10	Ear	N/A	50792	0
SMFE-10/CC-1	60	Ear	N/A	4384	0
SMFE-10/CC-2	60	Ear	N/A	2677	0
SMFE-10/CC-3	60	Ear	N/A	19538	0
SMFE-10/CC-4	60	Ear	N/A	119556	1
SMFE-10/CD-1	60	Ear	N/A	107652	0
SMFE-10/CD-2	60	Ear	N/A	124281	0
SMFE-10/CD-3	60	Ear	N/A	157568	1
SMFE-10/CD-4	60	Ear	N/A	176954	0
SMFE-10/CE-1	300	Ear	N/A	239459	0
SMFE-10/CE-2	300	Ear	N/A	10984	0
SMFE-10/CE-3	300	Ear	N/A	225474	1
SMFE-10/CE-5	300	Ear	N/A	264082	1
SMFE-10/CF-1	300	Ear	N/A	647714	1
SMFE-10/CF-2	300	Ear	N/A	2202	0
SMFE-10/CF-3	300	Ear	N/A	14695	0
SMFE-10/CF-4	300	Ear	N/A	198701	1
SMFE-10/CF-5	300	Ear	N/A	212403	1
SMFE-11/CA-1	10	Ear	N/A	791	0
SMFE-11/CA-2	10	Ear	N/A	53098	0
SMFE-11/CA-3	10	Ear	N/A	55617	0
SMFE-11/CA-4	10	Ear	N/A	294345	1
SMFE-11/CA-5	10	Ear	N/A	39500	0
SMFE-11/CB-1	10	Ear	N/A	153242	0
SMFE-11/CB-2	10	Ear	N/A	48762	0
SMFE-11/CB-3	10	Ear	N/A	421126	0
SMFE-11/CB-4	10	Ear	N/A	31318	0
SMFE-11/CB-5	10	Ear	N/A	228500	1
SMFE-11/CC-2	60	Ear	N/A	6	0
SMFE-11/CC-3	60	Ear	N/A	15597	0
SMFE-11/CC-4	60	Ear	N/A	221733	0
SMFE-11/CC-5	60	Ear	N/A	142340	0
SMFE-11/CD-1	60	Ear	N/A	1238	0
SMFE-11/CD-2	60	Ear	N/A	6	1
SMFE-11/CD-3	60	Ear	N/A	42906	0
SMFE-11/CD-4	60	Ear	N/A	8816	0
SMFE-11/CD-5	60	Ear	N/A	144928	1
SMFE-11/CE-1	300	Ear	N/A	89549	0
SMFE-11/CE-2	300	Ear	N/A	35851	0
SMFE-11/CE-3	300	Ear	N/A	693	0
SMFE-11/CE-4	300	Ear	N/A	33156	0
SMFE-11/CE-5	300	Ear	N/A	387	0
SMFE-12/CA-1	10	Ear	N/A	37203	1
SMFE-12/CA-2	10	Ear	N/A	45511	0
SMFE-12/CA-3	10	Ear	N/A	103814	1
SMFE-12/CA-4	10	Ear	N/A	40601	1
SMFE-12/CA-5	10	Ear	N/A	6348	0
SMFE-12/CD-1	10	Ear	N/A	14205	0
SMFE-12/CD-2	10	Ear	N/A	14729	0
SMFE-12/CD-3	10	Ear	N/A	2921	0
SMFE-12/CD-4	10	Ear	N/A	12734	0
SMFE-12/CD-5	10	Ear	N/A	19221	0
SMFE-12/CB-1	60	Ear	N/A	86483	0
SMFE-12/CB-2	60	Ear	N/A	55734	0
SMFE-12/CB-3	60	Ear	N/A	2639	0
SMFE-12/CB-4	60	Ear	N/A	86616	0
SMFE-12/CB-5	60	Ear	N/A	99701	1
SMFE-12/CE-1	60	Ear	N/A	13325	0
SMFE-12/CE-2	60	Ear	N/A	815	0
SMFE-12/CE-3	60	Ear	N/A	25538	0
SMFE-12/CE-4	60	Ear	N/A	57079	0
SMFE-12/CE-5	60	Ear	N/A	78671	0
SMFE-12/CC-1	300	Ear	N/A	23591	0
SMFE-12/CC-2	300	Ear	N/A	716	0
SMFE-12/CC-3	300	Ear	N/A	252	0
SMFE-12/CC-4	300	Ear	N/A	106357	1
SMFE-12/CC-5	300	Ear	N/A	119	0
SMFE-12/CF-1	300	Ear	N/A	461	0
SMFE-12/CF-2	300	Ear	N/A	34316	1
SMFE-12/CF-3	300	Ear	N/A	4278	0
SMFE-12/CF-4	300	Ear	N/A	773	1
SMFE-12/CF-5	300	Ear	N/A	139543	1
SMFE-12/CG-1	300	Ear	N/A	500	0
SMFE-12/CG-2	300	Ear	N/A	19096	0
SMFE-12/CG-3	300	Ear	N/A	418	0
SMFE-12/CG-4	300	Ear	N/A	95977	1
SMFE-12/CG-5	300	Ear	N/A	358	0
SMFE-14/CE-1	207	Ear	0	76160	0
SMFE-14/CE-2	71	Ear	0	127623	0
SMFE-14/CE-3	481	Ear	1	101683	0
SMFE-14/CE-4	60	Ear	1	122496	0
SMFE-14/CF-1	90	Ear	0	201945	1
SMFE-14/CF-2	145	Ear	0	325231	0
SMFE-14/CF-3	159	Ear	0	139840	0
SMFE-14/CF-4	200	Ear	0	132290	1
SMFE-14/CF-5	198	Ear	0	59471	0
SMFE-14/CG-1	426	Ear	0	104493	0
SMFE-14/CG-2	372	Ear	0	92673	1
SMFE-14/CG-3	388	Ear	0	8875	0
SMFE-14/CG-4	79	Ear	1	7378	0
SMFE-14/CG-5	147	Ear	0	95867	0
SMFE-14/CH-1	324	Ear	0	268973	1
SMFE-14/CH-2	680	Ear	1	25538	0
SMFE-14/CH-3	112	Ear	0	165971	0
SMFE-14/CH-4	28	Ear	0	114331	0
SMFE-14/CH-5	356	Ear	0	203197	0
SMFE-16/CA-1	10	Ear	N/A	10189	0
SMFE-16/CA-2	10	Ear	N/A	68918	0
SMFE-16/CA-3	10	Ear	N/A	21412	0
SMFE-16/CA-4	10	Ear	N/A	69965	0
SMFE-16/CA-5	10	Ear	N/A	253	0
SMFE-16/CD-1	10	Ear	N/A	114656	0
SMFE-16/CD-2	10	Ear	N/A	10729	0
SMFE-16/CD-3	10	Ear	N/A	145534	0
SMFE-16/CD-4	10	Ear	N/A	3519	0
SMFE-16/CD-5	10	Ear	N/A	703	0
SMFE-16/CG-1	10	Ear	N/A	9105	0
SMFE-16/CG-2	10	Ear	N/A	81403	0
SMFE-16/CG-3	10	Ear	N/A	19245	0
SMFE-16/CG-4	10	Ear	N/A	54224	0
SMFE-16/CG-5	10	Ear	N/A	436	0
SMFE-16/CB-1	60	Ear	N/A	6765	0
SMFE-16/CB-2	60	Ear	N/A	8855	0
SMFE-16/CB-3	60	Ear	N/A	90	0
SMFE-16/CB-4	60	Ear	N/A	502	0
SMFE-16/CB-5	60	Ear	N/A	314	0
SMFE-16/CE-1	60	Ear	N/A	1321	0
SMFE-16/CE-2	60	Ear	N/A	60517	1
SMFE-16/CE-3	60	Ear	N/A	473	0
SMFE-16/CE-4	60	Ear	N/A	25519	0
SMFE-16/CE-5	60	Ear	N/A	2368	0
SMFE-16/CH-1	60	Ear	N/A	11520	0
SMFE-16/CH-2	60	Ear	N/A	2340	0
SMFE-16/CH-3	60	Ear	N/A	18148	1
SMFE-16/CH-4	60	Ear	N/A	42437	1
SMFE-16/CC-1	300	Ear	N/A	171	0
SMFE-16/CC-2	300	Ear	N/A	22037	0
SMFE-16/CC-3	300	Ear	N/A	139	0
SMFE-16/CC-4	300	Ear	N/A	677	0
SMFE-16/CC-5	300	Ear	N/A	108176	1
SMFE-16/CF-1	300	Ear	N/A	99	0
SMFE-16/CF-2	300	Ear	N/A	42582	0
SMFE-16/CF-3	300	Ear	N/A	70343	1
SMFE-16/CF-4	300	Ear	N/A	7855	0
SMFE-16/CF-5	300	Ear	N/A	50386	0
SMFE-16/CI-1	300	Ear	N/A	169903	0
SMFE-16/CI-2	300	Ear	N/A	27935	1
SMFE-16/CI-3	300	Ear	N/A	179	0
SMFE-16/CI-4	300	Ear	N/A	1903	0
SMFE-16/CI-5	300	Ear	N/A	16967	1
SMFE-17/CA-1	211	Ear	1	108	0
SMFE-17/CA-2	417	Ear	1	56	0
SMFE-17/CA-3	162	Ear	1	10285	0
SMFE-17/CA-4	90	Ear	1	2236	0
SMFE-17/CA-5	215	Ear	0	4182	0
SMFE-17/CD-1	311	Ear	1	13	0
SMFE-17/CD-2	538	Ear	0	15	0
SMFE-17/CD-3	272	Ear	1	19	0
SMFE-17/CD-4	323	Ear	1	3506	0
SMFE-17/CD-5	276	Ear	0	105	0
SMFE-17/CB-1	136	Tail	1	6421	0
SMFE-17/CB-2	432	Tail	1	59	0
SMFE-17/CB-3	670	Tail	1	29	0
SMFE-17/CB-4	157	Tail	0	4483	0
SMFE-17/CB-5	119	Tail	1	3	0
SMFE-17/CE-1	260	Tail	1	9469	0
SMFE-17/CE-2	170	Tail	1	20	0
SMFE-17/CE-3	49	Tail	1	20334	1
SMFE-17/CE-4	154	Tail	1	14237	1
SMFE-17/CE-5	206	Tail	1	33445	0
SMFE-17/CC-1	497	Abdomen	1	874	0
SMFE-17/CC-2	61	Abdomen	0	1914	0
SMFE-17/CC-3	798	Abdomen	1	6890	0
SMFE-17/CC-4	137	Abdomen	0	3076	0
SMFE-17/CF-1	613	Abdomen	1	10604	0
SMFE-17/CF-2	541	Abdomen	0	25	0
SMFE-17/CF-3	783	Abdomen	0	34042	1
SMFE-17/CF-4	243	Abdomen	1	8444	1
SMFE-17/CF-5	162	Abdomen	1	43	0
SMFE-18/CA-1	90	Ear	1	60	0
SMFE-18/CA-2	377	Ear	1	968	0
SMFE-18/CA-3	290	Ear	1	3487	0
SMFE-18/CA-4	388	Ear	0	7544	0
SMFE-18/CA-5	185	Ear	0	4637	0
SMFE-18/CD-1	176	Ear	1	80	0
SMFE-18/CD-2	308	Ear	1	1320	0
SMFE-18/CD-3	333	Ear	0	1062	0
SMFE-18/CD-4	509	Ear	0	950	0
SMFE-18/CD-5	544	Ear	1	3538	0
SMFE-18/CG-1	494	Ear	0	8776	0
SMFE-18/CG-2	634	Ear	1	11663	0
SMFE-18/CG-3	301	Ear	1	37655	1
SMFE-18/CG-4	390	Ear	1	282	0
SMFE-18/CG-5	84	Ear	1	1540	0
SMFE-18/CB-1	155	Tail	1	64	0
SMFE-18/CB-2	149	Tail	1	638	0
SMFE-18/CB-3	23	Tail	1	11034	0
SMFE-18/CB-4	67	Tail	0	1	0
SMFE-18/CB-5	246	Tail	0	7225	0
SMFE-18/CE-1	28	Tail	1	4848	0
SMFE-18/CE-2	471	Tail	1	892	0
SMFE-18/CE-3	48	Tail	1	5801	0
SMFE-18/CE-4	255	Tail	0	713	0
SMFE-18/CE-5	80	Tail	1	2375	0
SMFE-18/CH-1	419	Tail	0	2510	0
SMFE-18/CH-2	94	Tail	1	983	0
SMFE-18/CH-3	107	Tail	1	443	0
SMFE-18/CH-4	410	Tail	0	32338	0
SMFE-18/CH-5	81	Tail	1	9723	0
SMFE-18/CC-1	456	Abdomen	1	2266	0
SMFE-18/CC-2	441	Abdomen	0	1902	0
SMFE-18/CC-3	324	Abdomen	0	52	0
SMFE-18/CC-4	79	Abdomen	1	1102	0
SMFE-18/CC-5	298	Abdomen	1	3349	0
SMFE-18/CF-1	362	Abdomen	0	13627	0
SMFE-18/CF-2	212	Abdomen	1	3499	0
SMFE-18/CF-3	256	Abdomen	1	573	0
SMFE-18/CF-4	90	Abdomen	1	1480	0
SMFE-18/CF-5	148	Abdomen	1	1919	0
SMFE-18/CI-1	102	Abdomen	1	8312	0
SMFE-18/CI-2	385	Abdomen	1	98	0
SMFE-18/CI-3	160	Abdomen	1	159	0
SMFE-18/CI-4	296	Abdomen	0	42018	1
SMFE-18/CI-5	239	Abdomen	0	3874	0
SMFE-19/CA-1	161	Ear	1	35	0
SMFE-19/CA-2	384	Ear	0	16520	0
SMFE-19/CA-3	351	Ear	1	27404	1
SMFE-19/CA-4	423	Ear	0	20	0
SMFE-19/CA-5	70	Ear	1	53443	0
SMFE-19/CD-1	717	Ear	1	954	0
SMFE-19/CD-2	878	Ear	0	14442	0
SMFE-19/CD-3	921	Ear	0	14345	0
SMFE-19/CD-4	475	Ear	1	3065	0
SMFE-19/CD-5	178	Ear	0	6151	0
SMFE-19/CG-1	575	Ear	1	609	0
SMFE-19/CG-2	1234	Ear	1	93	0
SMFE-19/CG-3	1004	Ear	0	10918	0
SMFE-19/CG-4	1093	Ear	0	20402	1
SMFE-19/CG-5	113	Ear	1	5139	0
SMFE-19/CB-1	275	Tail	1	167	0
SMFE-19/CB-2	221	Tail	1	229	0
SMFE-19/CB-3	412	Tail	0	63887	0
SMFE-19/CB-4	209	Tail	1	3545	0
SMFE-19/CB-5	253	Tail	1	544	0
SMFE-19/CE-1	284	Tail	0	46	0
SMFE-19/CE-2	27	Tail	1	426	0
SMFE-19/CE-3	265	Tail	0	1670	0
SMFE-19/CE-4	56	Tail	1	3532	0
SMFE-19/CE-5	63	Tail	1	142	0
SMFE-19/CH-1	95	Tail	1	28991	1
SMFE-19/CH-2	122	Tail	0	181	0
SMFE-19/CH-3	715	Tail	0	139	0
SMFE-19/CH-4	777	Tail	1	108	0
SMFE-19/CH-5	140	Tail	0	78	0
SMFE-19/CC-1	376	Abdomen	0	20913	1
SMFE-19/CC-2	173	Abdomen	1	5454	0
SMFE-19/CC-3	212	Abdomen	0	30263	0
SMFE-19/CC-4	155	Abdomen	1	3909	0
SMFE-19/CC-5	417	Abdomen	0	1299	0
SMFE-19/CF-1	620	Abdomen	0	2003	0
SMFE-19/CF-2	72	Abdomen	1	102	0
SMFE-19/CF-3	773	Abdomen	0	1505	0
SMFE-19/CF-4	1057	Abdomen	0	9748	0
SMFE-19/CF-5	642	Abdomen	1	4656	0
SMFE-19/CI-1	839	Abdomen	0	6408	0
SMFE-19/CI-2	671	Abdomen	0	15091	0
SMFE-19/CI-3	58	Abdomen	1	276	0
SMFE-19/CI-4	617	Abdomen	1	1794	0
SMFE-19/CI-5	90	Abdomen	0	16214	0
SMFE-20/CA-1	644	Ear	1	52752	0
SMFE-20/CA-2	232	Ear	1	200	0
SMFE-20/CA-3	447	Ear	0	155786	1
SMFE-20/CA-4	941	Ear	1	7335	0
SMFE-20/CA-5	191	Ear	1	19586	0
SMFE-20/CD-1	165	Ear	1	27397	0
SMFE-20/CD-2	228	Ear	1	39523	1
SMFE-20/CD-3	357	Ear	1	11657	1
SMFE-20/CD-4	320	Ear	0	6243	0
SMFE-20/CD-5	818	Ear	1	2448	1
SMFE-20/CB-1	238	Tail	1	134237	0
SMFE-20/CB-2	200	Tail	1	25736	0
SMFE-20/CB-3	32	Tail	1	27259	0
SMFE-20/CB-4	159	Tail	1	63893	0
SMFE-20/CB-5	318	Tail	0	57738	0
SMFE020/CE-1	37	Tail	1	3301	0
SMFE020/CE-2	54	Tail	1	97	0
SMFE020/CE-3	125	Tail	1	9763	0
SMFE020/CE-4	192	Tail	1	155	0
SMFE020/CE-5	156	Tail	1	63445	1
SMFE-20/CC-1	210	Abdomen	1	59796	0
SMFE-20/CC-2	299	Abdomen	1	9320	0
SMFE-20/CC-3	287	Abdomen	0	334	0
SMFE-20/CC-4	442	Abdomen	0	65870	0
SMFE-20/CC-5	727	Abdomen	0	67114	0
SMFE-20/CF-1	37	Abdomen	1	185	0
SMFE-20/CF-2	332	Abdomen	0	41626	0
SMFE-20/CF-3	777	Abdomen	0	163	0
SMFE-20/CF-4	76	Abdomen	1	96	0
SMFE-20/CF-5	926	Abdomen	0	4856	0
